# Supplementary material for: A Novel Exosome-Relevant Molecular Classification Uncovers Distinct Immune Escape Mechanisms and Genomic Alterations in Gastric Cancer
Source: Front Pharmacol. 2022 Jun 3;13:884090. doi: 10.3389/fphar.2022.884090 (PMC9204030; doi:10.3389/fphar.2022.884090)
Supplement: Supplementary file 1 [file Table2.XLSX]

## Sheet: Sheet1
ID	logFC	AveExpr	t	P.Value	adj.P.Val	B
MRAS	1.29404	3.00324	15.8892	3.62331e-43	1.08108e-38	87.2919
RECK	1.16233	2.26641	15.8808	3.91823e-43	1.08108e-38	87.2148
GNB4	1.27301	3.39429	15.1748	2.63527e-40	4.84731e-36	80.792
FBLN5	1.60695	4.99343	14.6797	2.44947e-38	3.37917e-34	76.3212
ATP8B2	1.39599	3.33468	14.5847	5.82643e-38	6.43028e-34	75.4664
SYNE1	1.27641	2.08915	14.5367	9.01519e-38	7.18809e-34	75.0358
QKI	1.08892	3.82371	14.5258	9.95425e-38	7.18809e-34	74.9381
MPDZ	1.31678	2.19335	14.5208	1.04209e-37	7.18809e-34	74.8929
GPC6	1.4009	2.87151	14.3891	3.44752e-37	2.02342e-33	73.7126
HACD4	1.00007	1.96904	14.3799	3.7495e-37	2.02342e-33	73.6298
EFEMP1	1.95213	4.98649	14.3718	4.0335e-37	2.02342e-33	73.5578
RERG	1.70419	2.74979	14.2858	8.80096e-37	4.04712e-33	72.7881
DDR2	1.61573	3.24295	14.2729	9.89269e-37	4.19922e-33	72.6727
MAGI2-AS3	1.01325	1.69321	14.255	1.16251e-36	4.39599e-33	72.5136
DZIP1	1.05537	1.66679	14.252	1.19495e-36	4.39599e-33	72.4864
PDE1A	1.12869	1.86072	14.2444	1.28001e-36	4.41459e-33	72.4186
PTGIS	2.23486	3.18309	14.2026	1.86857e-36	6.06538e-33	72.0454
SLIT2	1.6038	1.92401	14.1794	2.30534e-36	7.06742e-33	71.8382
FERMT2	1.53544	3.96276	14.1524	2.94337e-36	8.54849e-33	71.5971
RBMS3	1.17932	1.94961	14.1318	3.54402e-36	9.7783e-33	71.414
ADGRD1	1.41234	1.62132	14.1108	4.28572e-36	1.07497e-32	71.2265
MCC	1.12749	2.24309	14.0402	8.10132e-36	1.94368e-32	70.5984
JAM2	1.41863	2.66523	14.0184	9.86171e-36	2.26745e-32	70.4044
LAMA2	1.41461	2.35911	13.9802	1.39138e-35	3.07116e-32	70.0649
MAPK10	1.15092	1.55624	13.9714	1.50625e-35	3.19684e-32	69.9866
JAM3	1.32757	3.66438	13.9604	1.66407e-35	3.401e-32	69.8883
FBXL7	1.19064	2.63418	13.9534	1.77245e-35	3.49312e-32	69.8261
AKT3	1.30556	3.06042	13.9342	2.10728e-35	4.00978e-32	69.6554
FGF7	1.64959	2.60058	13.926	2.26814e-35	4.17202e-32	69.5828
C1S	1.5462	7.01784	13.9038	2.76868e-35	4.92844e-32	69.3861
DENND5A	1.13295	3.98646	13.8303	5.36144e-35	9.24547e-32	68.7342
PODN	1.94284	4.58229	13.8196	5.90264e-35	9.87029e-32	68.6394
PRKD1	1.03265	1.70542	13.8052	6.71593e-35	1.09e-31	68.512
IL1R1	1.2238	4.88812	13.7586	1.02088e-34	1.5848e-31	68.099
SPART	1.29997	3.11054	13.7571	1.0339e-34	1.5848e-31	68.0865
CYBRD1	1.66057	5.10453	13.7185	1.46233e-34	1.98767e-31	67.7445
ABI3BP	1.94535	2.96589	13.7175	1.47517e-34	1.98767e-31	67.7359
BICC1	1.35571	2.71673	13.7174	1.47683e-34	1.98767e-31	67.7347
ZNF521	1.09854	2.24767	13.6698	2.2623e-34	2.97234e-31	67.3141
DPYSL3	1.93777	5.3986	13.6443	2.84012e-34	3.58351e-31	67.0897
STON1	1.44533	2.3177	13.6437	2.85735e-34	3.58351e-31	67.0837
ZNF667-AS1	1.33894	2.43929	13.6153	3.68362e-34	4.51709e-31	66.8332
ZEB1	1.35143	3.88238	13.609	3.89494e-34	4.67241e-31	66.7782
BOC	1.75635	2.56506	13.5929	4.50029e-34	5.12249e-31	66.6357
ZNF677	1.00585	1.52675	13.5917	4.54862e-34	5.12249e-31	66.6251
A2M	1.43617	7.99916	13.5796	5.06477e-34	5.58968e-31	66.5191
ADAM33	1.65167	1.97211	13.5743	5.31122e-34	5.74674e-31	66.4722
PLXDC2	1.43275	3.45317	13.5706	5.49343e-34	5.82959e-31	66.439
EVC	1.35423	2.60598	13.5626	5.89898e-34	6.06906e-31	66.3687
PAPLN	1.35216	2.74566	13.5618	5.93906e-34	6.06906e-31	66.362
MOXD1	1.59539	3.22053	13.5129	9.1892e-34	9.05497e-31	65.9315
TTC28	1.08564	2.44361	13.4684	1.36637e-33	1.32279e-30	65.5402
EML1	1.4256	3.14447	13.4605	1.46643e-33	1.39518e-30	65.4705
CLMP	1.61414	2.92729	13.4561	1.52492e-33	1.41205e-30	65.4319
RBMS1	1.08702	4.71449	13.4554	1.53534e-33	1.41205e-30	65.4252
FBLN1	2.20487	6.25929	13.4271	1.97517e-33	1.78678e-30	65.1767
ABCC9	1.47336	2.11707	13.4222	2.06225e-33	1.83547e-30	65.1342
HEG1	1.20186	4.24829	13.3744	3.15735e-33	2.76554e-30	64.7141
CCDC80	2.03079	3.89883	13.3472	4.01954e-33	3.40185e-30	64.4759
PHLDB2	1.43086	3.09016	13.3464	4.05017e-33	3.40185e-30	64.4684
NR3C1	1.09369	3.6422	13.3458	4.06876e-33	3.40185e-30	64.4639
MRVI1	1.68517	3.87147	13.3382	4.35352e-33	3.58561e-30	64.3972
RNF150	1.4551	1.73004	13.3346	4.49628e-33	3.64873e-30	64.3654
APBB1	1.36208	3.30144	13.3217	5.04e-33	4.03069e-30	64.2528
GUCY1A1	1.65194	3.77202	13.3199	5.12138e-33	4.03726e-30	64.237
VSTM4	1.2292	2.30249	13.3171	5.25044e-33	4.0807e-30	64.2124
GALNT16	1.19203	1.19711	13.2522	9.34137e-33	6.94828e-30	63.6442
MDFIC	1.09356	3.41556	13.251	9.44368e-33	6.94828e-30	63.6334
CLIP3	1.49587	3.73893	13.2212	1.22969e-32	8.9285e-30	63.3731
BHMT2	1.20604	1.47754	13.2133	1.31855e-32	9.44937e-30	63.3042
NDN	1.42371	3.71116	13.2105	1.3516e-32	9.56203e-30	63.2798
ANK2	1.2762	1.4057	13.1991	1.4954e-32	1.04454e-29	63.1801
THBS4	2.81495	3.45315	13.1964	1.53158e-32	1.05645e-29	63.1565
ROR2	1.56314	2.73563	13.1628	2.06254e-32	1.40512e-29	62.863
GUCY1B1	1.2936	3.87842	13.1522	2.26451e-32	1.52391e-29	62.7708
LGI2	1.32901	1.877	13.1478	2.35443e-32	1.56533e-29	62.7324
SERPING1	1.50712	7.75207	13.145	2.41404e-32	1.58585e-29	62.7078
CLIP4	1.23293	2.73338	13.1365	2.60374e-32	1.69035e-29	62.6332
RASSF8	1.34524	2.54811	13.1285	2.79274e-32	1.79197e-29	62.564
ZEB2	1.15768	3.20426	13.1236	2.91775e-32	1.85066e-29	62.5209
SFRP1	2.12588	2.10779	13.1198	3.01575e-32	1.89108e-29	62.4883
OLFML1	1.10406	2.97188	13.0983	3.64852e-32	2.24336e-29	62.3004
SVEP1	1.35192	1.9185	13.098	3.65884e-32	2.24336e-29	62.2976
SLC9A9	1.05511	2.02484	13.0752	4.47248e-32	2.68261e-29	62.0996
ZNF853	1.35181	2.16537	13.046	5.78722e-32	3.43387e-29	61.8454
CPED1	1.65869	2.94134	13.0344	6.41042e-32	3.76319e-29	61.7446
HMCN1	1.15949	1.55875	13.0238	7.04335e-32	4.0442e-29	61.6517
CNRIP1	1.04852	3.12433	13.0227	7.10897e-32	4.0442e-29	61.6426
BNC2	1.16468	1.50308	13.0191	7.33679e-32	4.13121e-29	61.6114
PDE3A	1.42519	2.464	13.014	7.67387e-32	4.27737e-29	61.5671
RTL5	1.07762	1.61983	13.005	8.31413e-32	4.58791e-29	61.4881
ZFPM2	1.08374	1.61438	12.9877	9.68087e-32	5.28921e-29	61.338
AC104083.1	1.47264	3.54709	12.982	1.01747e-31	5.50449e-29	61.289
RASL12	1.16879	3.12323	12.959	1.24667e-31	6.679e-29	61.0886
CYRIA	1.0825	2.41358	12.9561	1.27857e-31	6.71945e-29	61.0637
SETBP1	1.26305	1.9908	12.9547	1.2942e-31	6.7374e-29	61.0517
COL8A2	1.32624	2.60942	12.9497	1.35272e-31	6.97625e-29	61.0081
GAS7	1.32956	3.18577	12.9461	1.39564e-31	7.13097e-29	60.9773
CHRDL1	1.97044	1.98185	12.9369	1.51365e-31	7.66297e-29	60.8972
GLI3	1.11069	1.79317	12.9209	1.74288e-31	8.74322e-29	60.7582
CYP7B1	1.12464	1.80523	12.9022	2.05479e-31	1.02151e-28	60.5958
AOX1	1.26442	1.39143	12.8967	2.15631e-31	1.06241e-28	60.5482
ZCCHC24	1.47082	3.74723	12.8761	2.58385e-31	1.26179e-28	60.3698
AOC3	1.81572	4.09263	12.8645	2.86159e-31	1.38516e-28	60.2692
PTGER3	1.17879	1.5292	12.8626	2.90824e-31	1.39193e-28	60.2532
MIR100HG	1.65045	2.67292	12.8619	2.92603e-31	1.39193e-28	60.2472
PLSCR4	1.27218	3.55906	12.8498	3.25506e-31	1.53522e-28	60.1421
C1R	1.39021	6.59461	12.843	3.4536e-31	1.61506e-28	60.0837
GXYLT2	1.4058	2.40029	12.8297	3.88357e-31	1.78586e-28	59.968
SNRPN	1.28237	3.65134	12.8192	4.25481e-31	1.94041e-28	59.878
GREM1	2.14654	4.78462	12.8006	5.01062e-31	2.26636e-28	59.7167
LTBP1	1.45326	4.7737	12.7893	5.53198e-31	2.48184e-28	59.6191
TNS1	1.83896	5.4562	12.7877	5.60936e-31	2.49625e-28	59.6054
PKD2	1.042	3.68524	12.7776	6.12895e-31	2.70566e-28	59.5181
COL14A1	1.84513	3.96912	12.7756	6.23754e-31	2.72994e-28	59.5007
ATP1B2	1.11997	1.58361	12.7731	6.37693e-31	2.72994e-28	59.4789
INMT	1.48008	2.52806	12.773	6.38182e-31	2.72994e-28	59.4782
GHR	1.07286	1.28897	12.7337	8.99833e-31	3.73942e-28	59.1394
ARMCX2	1.26743	3.13445	12.7336	9.01277e-31	3.73942e-28	59.1378
CRISPLD1	1.29736	2.08128	12.7187	1.02628e-30	4.21251e-28	59.0097
TMEM47	1.34695	3.79718	12.7182	1.03057e-30	4.21251e-28	59.0056
MFAP4	2.04549	6.38537	12.7122	1.08637e-30	4.40796e-28	58.9536
MAP1A	1.30769	2.61256	12.7099	1.10879e-30	4.46607e-28	58.9334
SPARCL1	1.78733	6.76427	12.7084	1.12346e-30	4.49236e-28	58.9205
ZNF423	1.13367	1.8127	12.6872	1.3523e-30	5.36854e-28	58.7377
PALM	1.56571	3.43423	12.6663	1.62195e-30	6.39304e-28	58.5584
SYT11	1.2369	3.10239	12.6311	2.20577e-30	8.51181e-28	58.2552
PTPRM	1.09271	3.62215	12.6288	2.25003e-30	8.62231e-28	58.2356
CYP1B1	1.92861	3.01796	12.6195	2.44078e-30	9.22513e-28	58.1554
LRRK2	1.00134	1.53767	12.6169	2.49767e-30	9.37596e-28	58.1326
KIRREL1	1.13375	3.75842	12.6105	2.64035e-30	9.84459e-28	58.0779
ECM2	1.07891	2.85169	12.6059	2.74906e-30	1.01811e-27	58.0381
LINC00578	1.4504	2.10464	12.6035	2.80703e-30	1.03265e-27	58.0175
KCNJ8	1.12468	2.86121	12.6017	2.84976e-30	1.04143e-27	58.0026
CDO1	1.09284	1.12623	12.5848	3.30291e-30	1.19909e-27	57.8571
COLEC12	1.28464	2.06285	12.5814	3.40163e-30	1.22686e-27	57.828
CPE	1.63803	4.12896	12.5541	4.31441e-30	1.51642e-27	57.5937
FSTL1	1.27062	6.36318	12.528	5.41489e-30	1.88325e-27	57.3696
SPON1	2.0186	4.29124	12.5278	5.42635e-30	1.88325e-27	57.3675
ADAMTSL3	1.13783	1.36135	12.48	8.22273e-30	2.82008e-27	56.9577
COL8A1	1.81835	4.23222	12.4799	8.22791e-30	2.82008e-27	56.9571
BEX4	1.34452	3.82344	12.4763	8.4893e-30	2.89171e-27	56.9263
MEF2C	1.10229	3.05167	12.4729	8.74372e-30	2.9601e-27	56.8971
SALL2	1.1972	1.50006	12.4434	1.1292e-29	3.79947e-27	56.645
SMIM10	1.11943	2.37588	12.4271	1.30116e-29	4.32535e-27	56.5052
RSPO3	1.75362	2.86022	12.4255	1.31859e-29	4.35703e-27	56.4921
SGCD	1.29106	2.12038	12.4239	1.33759e-29	4.39352e-27	56.478
ABCA8	1.50179	1.66336	12.4223	1.3559e-29	4.4273e-27	56.4646
PRKAR2B	1.33177	2.74441	12.4025	1.61065e-29	5.1976e-27	56.2948
CRISPLD2	1.26681	5.07659	12.3942	1.73024e-29	5.48723e-27	56.2242
TSHZ3	1.12455	2.43054	12.3843	1.88509e-29	5.94417e-27	56.1397
PDLIM3	1.76496	4.43511	12.3805	1.94792e-29	6.1074e-27	56.1073
GPRASP1	1.08058	1.47768	12.3776	1.99717e-29	6.22643e-27	56.0827
TMTC1	1.31948	2.34706	12.3681	2.16981e-29	6.68908e-27	56.001
DCN	1.53509	6.15555	12.3532	2.46716e-29	7.4395e-27	55.8744
LIX1L	1.08807	4.02628	12.3351	2.88473e-29	8.65138e-27	55.7202
FXYD6	1.52798	3.65848	12.3228	3.21001e-29	9.52338e-27	55.6148
VGLL3	1.07278	1.69748	12.3127	3.50273e-29	1.03362e-26	55.5288
IGFBP5	1.56087	7.11246	12.3005	3.89121e-29	1.13611e-26	55.4251
FBN1	1.49441	4.42243	12.2956	4.05965e-29	1.17288e-26	55.3833
ARMCX1	1.11382	2.63964	12.2944	4.10231e-29	1.17903e-26	55.373
GASK1A	1.1227	1.38355	12.2847	4.46105e-29	1.27549e-26	55.2904
MGP	2.02007	7.40353	12.2803	4.63165e-29	1.31744e-26	55.2534
MAN1C1	1.14119	2.99411	12.2674	5.18078e-29	1.4512e-26	55.1429
SRPX	1.54193	3.03488	12.2625	5.40331e-29	1.50589e-26	55.1014
CNTNAP1	1.2137	2.82448	12.2494	6.04973e-29	1.66918e-26	54.99
ITPR1	1.04255	2.56712	12.2479	6.12691e-29	1.68207e-26	54.9775
PRELP	2.15557	3.55871	12.2441	6.3336e-29	1.72168e-26	54.9448
PRKG1	1.03269	2.15724	12.2216	7.69082e-29	2.07022e-26	54.7534
SNHG14	1.22657	1.82135	12.217	7.99609e-29	2.13176e-26	54.715
NFASC	1.47588	2.23056	12.217	7.99669e-29	2.13176e-26	54.7149
METTL24	1.45734	1.53514	12.2126	8.30873e-29	2.20429e-26	54.6772
MYH10	1.29542	3.69153	12.2012	9.16273e-29	2.4077e-26	54.5808
RHOJ	1.06262	3.24816	12.19	1.00941e-28	2.63988e-26	54.4853
RUNX1T1	1.12467	1.59572	12.1789	1.11058e-28	2.88171e-26	54.3912
FNBP1	1.37208	4.34649	12.1787	1.11233e-28	2.88171e-26	54.3896
CFH	1.34581	4.0656	12.1612	1.293e-28	3.31862e-26	54.2412
RAB31	1.19647	5.1301	12.1566	1.34474e-28	3.43543e-26	54.2025
CALD1	1.57788	7.57419	12.1544	1.37084e-28	3.48598e-26	54.1836
ARHGEF25	1.3977	2.77205	12.134	1.63311e-28	4.09629e-26	54.011
OGN	2.43728	3.0053	12.1334	1.6428e-28	4.10194e-26	54.0052
SLIT3	1.48408	2.8193	12.1316	1.66777e-28	4.14555e-26	53.9903
MRGPRF	1.82927	3.63843	12.12	1.84256e-28	4.55946e-26	53.892
TCEAL7	1.04021	1.75192	12.1125	1.96532e-28	4.82e-26	53.8285
CHRDL2	2.4186	4.06472	12.0969	2.24736e-28	5.48734e-26	53.6962
SLC22A17	1.35179	2.92535	12.0955	2.27477e-28	5.5298e-26	53.6843
TNXB	1.61121	2.48616	12.0941	2.3011e-28	5.56928e-26	53.673
GLI1	1.10814	1.77752	12.0891	2.40255e-28	5.78942e-26	53.6304
MSRB3	1.61476	3.72189	12.0824	2.54521e-28	6.1065e-26	53.5736
FOXP2	1.27806	1.37949	12.08	2.59789e-28	6.20592e-26	53.5534
DAB2	1.03726	4.86708	12.0653	2.94706e-28	6.962e-26	53.429
HSPB8	1.92901	3.95308	12.0651	2.95224e-28	6.962e-26	53.4273
CPXM2	1.82277	3.36156	12.0554	3.20845e-28	7.50207e-26	53.3453
MFAP5	1.76098	3.3576	12.0388	3.6978e-28	8.60979e-26	53.2053
CAND2	1.14163	1.42523	12.0348	3.82706e-28	8.87331e-26	53.1715
C4B	1.3629	2.53714	12.0227	4.24351e-28	9.75689e-26	53.0696
TCF4	1.02324	3.94235	12.0217	4.27965e-28	9.79916e-26	53.0613
MAGEH1	1.032	3.53768	12.0189	4.3833e-28	9.99501e-26	53.0377
GNAO1	1.68505	2.18383	12.0155	4.51386e-28	1.02504e-25	53.0088
SELP	1.48195	2.50287	12.0119	4.65595e-28	1.05297e-25	52.9782
EFS	1.09256	2.10474	11.9766	6.29685e-28	1.41249e-25	52.6806
FRMD6	1.2019	3.17126	11.9529	7.70637e-28	1.70101e-25	52.4815
CDH11	1.33012	4.4238	11.9392	8.66734e-28	1.89044e-25	52.3656
THBS1	1.52049	6.41231	11.937	8.83245e-28	1.91887e-25	52.347
S1PR1	1.15717	4.274	11.9335	9.09616e-28	1.96841e-25	52.318
FAT4	1.02134	1.70772	11.9109	1.10354e-27	2.36948e-25	52.1275
LRRN4CL	1.10448	1.82046	11.9078	1.13325e-27	2.41488e-25	52.1014
LAYN	1.1216	2.50399	11.8897	1.32167e-27	2.78368e-25	51.9497
C7	2.5143	3.08063	11.8849	1.3772e-27	2.88961e-25	51.9092
MYLK	1.98146	5.02692	11.8832	1.39661e-27	2.91924e-25	51.8954
EFEMP2	1.19256	4.88661	11.8823	1.40745e-27	2.93078e-25	51.8878
FEZ1	1.08469	3.01668	11.8764	1.48083e-27	3.06049e-25	51.8377
MMRN1	1.24062	1.61463	11.8666	1.60988e-27	3.31479e-25	51.7553
ADCY5	1.67825	2.22099	11.847	1.90151e-27	3.90072e-25	51.5912
RGMA	1.8072	2.37523	11.8454	1.92821e-27	3.93773e-25	51.5775
ARHGEF6	1.03697	2.80022	11.845	1.93383e-27	3.93773e-25	51.5746
TUBB6	1.18771	5.31682	11.8437	1.95556e-27	3.95281e-25	51.5636
OLFML3	1.38198	4.60781	11.8403	2.01279e-27	4.03891e-25	51.5351
NHSL2	1.01861	1.31896	11.8318	2.16478e-27	4.29701e-25	51.4634
WWTR1	1.24442	5.08854	11.8208	2.37599e-27	4.69934e-25	51.3716
TNS2	1.10696	4.83645	11.8123	2.55352e-27	5.01453e-25	51.3006
C4A	1.3394	2.56797	11.7922	3.02907e-27	5.88556e-25	51.1323
SSC5D	1.61516	3.20859	11.7873	3.15796e-27	6.09309e-25	51.0912
ITGA9	1.26423	2.70629	11.7758	3.48259e-27	6.67279e-25	50.9948
C8orf88	1.38561	1.52936	11.7594	4.00374e-27	7.60823e-25	50.8573
WIPF1	1.14468	4.93838	11.7591	4.01217e-27	7.60823e-25	50.8552
GYPC	1.24767	4.20249	11.7442	4.5537e-27	8.58408e-25	50.7305
KLHL5	1.0235	4.36663	11.7441	4.55789e-27	8.58408e-25	50.7295
FHL1	1.98514	5.13596	11.7392	4.75211e-27	8.91942e-25	50.6884
GLT8D2	1.12537	3.41244	11.7225	5.47203e-27	1.01669e-24	50.5494
PDE2A	1.08304	2.15054	11.7131	5.92665e-27	1.09746e-24	50.4707
ARHGEF17	1.04787	3.87561	11.7106	6.05501e-27	1.11748e-24	50.4496
TCF7L1	1.09593	3.1826	11.705	6.34886e-27	1.16781e-24	50.4029
TSPAN2	1.44812	2.87992	11.6987	6.69672e-27	1.2277e-24	50.3503
EVL	1.09081	4.31829	11.6956	6.87432e-27	1.25609e-24	50.3245
RFTN1	1.07268	4.52956	11.695	6.91184e-27	1.25878e-24	50.3192
ST6GALNAC5	1.09439	1.94487	11.6906	7.17077e-27	1.30164e-24	50.2829
FAM107A	1.23988	2.12146	11.6832	7.63546e-27	1.37244e-24	50.221
LDOC1	1.41174	3.68075	11.6824	7.68377e-27	1.37664e-24	50.2148
HSPB6	2.77234	5.23073	11.6588	9.38352e-27	1.66496e-24	50.0179
FIBIN	1.24695	2.85135	11.6555	9.64822e-27	1.70644e-24	49.9905
SYNPO2	2.50181	4.06195	11.6401	1.0987e-26	1.92471e-24	49.8624
PLXNC1	1.07724	3.00266	11.6351	1.14675e-26	2.00253e-24	49.8202
ADH1B	2.06375	2.40235	11.6329	1.16847e-26	2.03403e-24	49.8017
MN1	1.44366	2.47342	11.6163	1.34399e-26	2.31967e-24	49.6638
FILIP1L	1.20052	5.3137	11.6162	1.34517e-26	2.31967e-24	49.6629
NR2F1	1.38005	3.71643	11.6123	1.38927e-26	2.38084e-24	49.6311
TIMP2	1.2257	7.19904	11.6056	1.47059e-26	2.51239e-24	49.5751
SLC24A3	1.21761	2.82265	11.5956	1.60002e-26	2.70835e-24	49.492
AXL	1.16814	4.62286	11.5793	1.83612e-26	3.08905e-24	49.3563
LMOD1	2.19912	4.06624	11.571	1.96891e-26	3.28243e-24	49.2875
CAVIN1	1.28889	6.39636	11.5683	2.01335e-26	3.34641e-24	49.2655
KANK2	1.20831	5.01424	11.5658	2.05686e-26	3.40846e-24	49.2444
PRICKLE2	1.17215	2.04418	11.5628	2.10969e-26	3.48554e-24	49.2194
GGT5	1.2253	4.27917	11.5559	2.23587e-26	3.68136e-24	49.1622
SYNC	1.27489	1.64846	11.5556	2.24156e-26	3.68136e-24	49.1597
DTNA	1.21799	1.50972	11.5509	2.33234e-26	3.81908e-24	49.1206
MAF	1.00421	3.85531	11.5429	2.49434e-26	4.07227e-24	49.0544
SYDE1	1.0123	3.47282	11.5328	2.71503e-26	4.40649e-24	48.9708
LSAMP	1.09185	1.95361	11.5258	2.87998e-26	4.64687e-24	48.9127
MAP6	1.07141	1.47733	11.5106	3.27238e-26	5.24932e-24	48.7868
MMRN2	1.01035	3.78159	11.4965	3.68658e-26	5.84577e-24	48.6694
FGF2	1.08483	1.48223	11.4954	3.72005e-26	5.88195e-24	48.6605
CHRD	1.05064	1.99588	11.476	4.37769e-26	6.902e-24	48.5001
PALLD	1.31956	6.04227	11.4557	5.18864e-26	8.13408e-24	48.3326
TIMP3	1.38254	2.98059	11.4551	5.21625e-26	8.15419e-24	48.3274
CAVIN2	1.46605	3.32893	11.4512	5.39134e-26	8.4041e-24	48.2949
FGF10	1.28881	1.30889	11.4405	5.8982e-26	9.14255e-24	48.2063
LAMA4	1.0612	4.94244	11.4355	6.14774e-26	9.49088e-24	48.1655
ACTA2	1.66205	8.11829	11.4262	6.64626e-26	1.0216e-23	48.0887
RASSF2	1.19713	3.39314	11.424	6.77211e-26	1.03805e-23	48.0702
SERPINF1	1.435	6.39812	11.416	7.23925e-26	1.10353e-23	48.0044
MEOX2	1.24837	1.38215	11.4144	7.33769e-26	1.11545e-23	47.9911
C14orf132	1.26687	2.07437	11.4076	7.76655e-26	1.17417e-23	47.9352
RAI2	1.35365	3.67686	11.3965	8.52711e-26	1.27865e-23	47.8431
CCDC69	1.36182	4.30832	11.3909	8.93086e-26	1.33556e-23	47.7975
ATP2B4	1.20862	5.09227	11.3903	8.97995e-26	1.33927e-23	47.7921
EDNRA	1.13685	3.38489	11.3719	1.04685e-25	1.54872e-23	47.641
RBPMS2	1.77807	3.16406	11.3473	1.286e-25	1.88602e-23	47.4383
PRKCB	1.32317	2.45266	11.3471	1.28852e-25	1.88602e-23	47.4363
ITIH5	1.35206	2.87936	11.3421	1.3435e-25	1.9613e-23	47.3952
CCDC8	1.25205	1.92132	11.341	1.35559e-25	1.97372e-23	47.3863
ROBO1	1.07751	3.46086	11.3388	1.38121e-25	2.00574e-23	47.3679
NLGN2	1.08201	3.45966	11.3302	1.48349e-25	2.14299e-23	47.2975
RTL8B	1.04453	3.3117	11.3263	1.53273e-25	2.20833e-23	47.2653
ANGPTL1	1.61219	1.65995	11.3182	1.63986e-25	2.35653e-23	47.1988
MXRA8	1.4684	5.96963	11.3169	1.65795e-25	2.37018e-23	47.188
ISM1	1.41705	1.93143	11.302	1.87771e-25	2.66364e-23	47.0653
ELN	1.6843	4.83395	11.3004	1.90301e-25	2.69261e-23	47.0521
OMD	1.56468	1.9256	11.2982	1.93838e-25	2.72062e-23	47.034
ADGRA2	1.19885	4.334	11.293	2.02329e-25	2.82656e-23	46.9918
CMAHP	1.01574	2.67106	11.2744	2.36341e-25	3.26277e-23	46.8387
ASB2	1.59927	2.6348	11.2743	2.36509e-25	3.26277e-23	46.838
GFPT2	1.26305	2.70704	11.2376	3.20953e-25	4.35155e-23	46.5372
PECAM1	1.03635	5.53359	11.2331	3.33349e-25	4.48656e-23	46.4998
MAP1B	1.33385	3.38103	11.2313	3.38245e-25	4.5345e-23	46.4855
P2RY14	1.13705	2.08016	11.2305	3.40617e-25	4.55107e-23	46.4786
BVES	1.22431	1.66633	11.2257	3.54457e-25	4.70184e-23	46.4393
PDE7B	1.00976	1.43784	11.2241	3.59066e-25	4.75156e-23	46.4266
S1PR3	1.18209	2.9034	11.2231	3.62032e-25	4.77935e-23	46.4185
DLC1	1.01444	3.4837	11.2124	3.95914e-25	5.20408e-23	46.3304
FAM180A	1.11641	1.47392	11.2034	4.26423e-25	5.58928e-23	46.2572
ACKR1	1.88556	3.48492	11.1948	4.58103e-25	5.97614e-23	46.1866
KCNMA1	1.79818	2.31842	11.1942	4.60419e-25	5.99218e-23	46.1817
MAFB	1.14439	4.53577	11.193	4.65057e-25	6.0383e-23	46.1718
MYL9	1.84689	7.46625	11.1829	5.05593e-25	6.5186e-23	46.0895
LMO3	1.12706	1.52776	11.1763	5.3419e-25	6.87125e-23	46.0353
ZNF880	1.17223	2.32448	11.1753	5.38585e-25	6.91167e-23	46.0272
GIMAP6	1.01652	3.27323	11.1642	5.90664e-25	7.51015e-23	45.9362
FAM20A	1.00596	2.39578	11.1594	6.14413e-25	7.79415e-23	45.8974
EPHA3	1.31593	2.15822	11.1585	6.19134e-25	7.8191e-23	45.8899
FBLN2	1.61045	4.40768	11.1585	6.19214e-25	7.8191e-23	45.8897
LTBP2	1.30906	4.70064	11.1529	6.48659e-25	8.17222e-23	45.844
PDZD4	1.11509	1.25701	11.1451	6.92045e-25	8.65951e-23	45.7802
DACT3	1.49069	2.77202	11.1415	7.12969e-25	8.90114e-23	45.7509
C20orf194	1.01541	2.69892	11.1398	7.22716e-25	9.00246e-23	45.7375
CADM3	1.12193	1.03079	11.1392	7.26349e-25	9.0141e-23	45.7325
NEGR1	1.05417	1.35885	11.1295	7.87593e-25	9.6795e-23	45.6528
TUBA1A	1.23368	6.58456	11.124	8.24063e-25	1.00828e-22	45.6082
CLIC4	1.04881	6.22101	11.1133	9.00184e-25	1.09655e-22	45.5212
LHFPL6	1.15872	4.61633	11.0983	1.01946e-24	1.23368e-22	45.3986
TAGLN	1.90432	6.95317	11.0958	1.04074e-24	1.25667e-22	45.3782
PLN	2.01273	3.2018	11.087	1.11929e-24	1.34857e-22	45.3066
DAAM2	1.254	2.73767	11.0685	1.30431e-24	1.54784e-22	45.1559
GRIK5	1.17521	1.3596	11.0402	1.6466e-24	1.93325e-22	44.9263
ADGRL2	1.0766	3.51889	11.0271	1.83426e-24	2.13091e-22	44.82
RASGRP2	1.17885	2.23627	11.0157	2.01574e-24	2.31735e-22	44.7271
LRRC32	1.19624	4.62409	11.0078	2.15185e-24	2.46355e-22	44.6627
ANTXR1	1.36138	5.50931	11.0035	2.22965e-24	2.54208e-22	44.6277
CELF2	1.20127	2.93477	10.9864	2.56515e-24	2.91255e-22	44.4897
ACTA2-AS1	1.16542	1.74681	10.9758	2.79896e-24	3.165e-22	44.4037
RCAN2	1.28481	3.51983	10.9681	2.98185e-24	3.35806e-22	44.3414
ADAMTS1	1.24624	4.04804	10.9517	3.41226e-24	3.82715e-22	44.2086
CDK14	1.07845	2.7896	10.9363	3.87441e-24	4.31044e-22	44.0835
HIC1	1.0241	2.97351	10.9234	4.30596e-24	4.77863e-22	43.9795
LUM	1.36379	7.89587	10.9158	4.58412e-24	5.05922e-22	43.9178
CFL2	1.20051	3.15468	10.9145	4.63155e-24	5.10137e-22	43.9077
AP000892.4	1.30712	1.76803	10.9128	4.69802e-24	5.16427e-22	43.8936
KCNE4	1.14624	2.49464	10.9077	4.8999e-24	5.37547e-22	43.8522
AKAP12	1.50928	3.42007	10.9013	5.16466e-24	5.65469e-22	43.8004
FLNA	1.60139	8.16653	10.8808	6.10947e-24	6.63647e-22	43.6349
SCARA3	1.43607	3.44366	10.8658	6.90427e-24	7.44124e-22	43.5145
FMO2	1.39821	2.02219	10.858	7.36425e-24	7.89076e-22	43.4509
FLNC	2.23942	3.9763	10.8537	7.62319e-24	8.13661e-22	43.4169
FOXF1	1.27525	3.94129	10.8525	7.70197e-24	8.20483e-22	43.4068
C3	1.83856	7.4318	10.8519	7.73832e-24	8.22006e-22	43.4021
PGM5	1.946	2.86993	10.8518	7.74606e-24	8.22006e-22	43.4012
CILP	1.6155	1.82748	10.8344	8.92616e-24	9.40007e-22	43.2615
PTCH2	1.1092	1.57746	10.8204	1.00105e-23	1.05019e-21	43.1486
ANGPTL2	1.2919	5.21965	10.817	1.02972e-23	1.07212e-21	43.1208
GASK1B	1.06895	4.63538	10.8154	1.04258e-23	1.08346e-21	43.1086
GREM2	1.47694	1.73276	10.8	1.18259e-23	1.21977e-21	42.9845
EMILIN1	1.3272	5.70216	10.7956	1.22576e-23	1.25958e-21	42.9492
LPAR1	1.07859	2.99976	10.7917	1.26585e-23	1.29836e-21	42.9175
CH25H	1.16698	2.31157	10.7829	1.36013e-23	1.38991e-21	42.8467
GPX3	1.32382	5.70518	10.776	1.43824e-23	1.46429e-21	42.7917
COPZ2	1.1399	3.83264	10.7758	1.44128e-23	1.46469e-21	42.7897
ITGBL1	1.39929	2.02118	10.7729	1.47499e-23	1.4962e-21	42.7669
GPR183	1.17656	3.94778	10.7541	1.72001e-23	1.74154e-21	42.6156
TMOD1	1.28894	1.86098	10.7474	1.81684e-23	1.8362e-21	42.5616
ITGA7	1.35457	3.53045	10.7466	1.82873e-23	1.84485e-21	42.5552
SGCE	1.20524	3.84822	10.7394	1.93897e-23	1.94185e-21	42.4976
AMOTL1	1.19121	3.51669	10.7359	1.99439e-23	1.99374e-21	42.4698
TGFB1I1	1.17175	4.38962	10.7178	2.31021e-23	2.29284e-21	42.3251
FILIP1	1.1688	1.8446	10.7081	2.50098e-23	2.46444e-21	42.2469
SSPN	1.21682	3.43215	10.7054	2.55585e-23	2.50955e-21	42.2256
GLIPR1	1.0394	3.18951	10.6944	2.7962e-23	2.73097e-21	42.1371
FAM124A	1.01254	1.86865	10.6938	2.80805e-23	2.7377e-21	42.1329
MYOCD	1.42005	1.70201	10.6809	3.11829e-23	3.0348e-21	42.0297
IGFBP7	1.04433	9.23971	10.6731	3.32415e-23	3.21813e-21	41.9667
PDGFRA	1.18997	4.07772	10.6705	3.39449e-23	3.28047e-21	41.9461
MYH11	2.80053	6.45384	10.6632	3.60153e-23	3.46237e-21	41.8878
LIMS2	1.3535	3.39697	10.6557	3.82618e-23	3.64028e-21	41.8283
APOD	2.41998	5.92312	10.654	3.87907e-23	3.68425e-21	41.8147
GLIS2	1.05338	3.67751	10.6489	4.04382e-23	3.83413e-21	41.7738
C1QTNF7	1.03286	1.21358	10.637	4.45398e-23	4.20136e-21	41.6787
EPB41L3	1.04158	2.88938	10.6324	4.6241e-23	4.33221e-21	41.6418
AEBP1	1.42278	6.91958	10.6264	4.85146e-23	4.53751e-21	41.5945
HSPB7	2.10698	3.08556	10.622	5.03092e-23	4.6974e-21	41.5587
ALDH1A3	1.16908	3.28391	10.6027	5.87795e-23	5.43312e-21	41.4055
CAP2	1.2377	2.74947	10.6008	5.97152e-23	5.51038e-21	41.39
EHD2	1.14881	6.17832	10.5977	6.12291e-23	5.62187e-21	41.3653
ZSCAN18	1.06526	2.00394	10.592	6.41147e-23	5.87704e-21	41.32
CRYAB	1.61215	4.59298	10.5744	7.39223e-23	6.76481e-21	41.1798
HEYL	1.19261	3.90656	10.5665	7.881e-23	7.18825e-21	41.1168
CP	1.63918	2.28846	10.5593	8.35273e-23	7.55607e-21	41.0596
CNR1	1.05978	1.00194	10.559	8.36698e-23	7.55657e-21	41.0579
DIXDC1	1.13018	3.07439	10.5577	8.45765e-23	7.62598e-21	41.0473
SFRP2	2.634	5.6602	10.5566	8.53307e-23	7.68143e-21	41.0385
DMD	1.18104	1.9384	10.5204	1.14238e-22	1.00862e-20	40.7513
TGFB3	1.17195	3.32192	10.5078	1.26481e-22	1.10961e-20	40.6511
VCAM1	1.10369	3.81125	10.5068	1.27551e-22	1.11723e-20	40.6428
SMO	1.17271	2.87928	10.5061	1.28262e-22	1.12167e-20	40.6373
NRXN2	1.06126	1.28608	10.5033	1.31117e-22	1.14483e-20	40.6156
NRXN3	1.2803	1.46283	10.4977	1.37253e-22	1.19274e-20	40.5706
ISLR	1.66379	5.68364	10.4949	1.40375e-22	1.21796e-20	40.5485
GEM	1.19199	5.07725	10.486	1.5078e-22	1.30413e-20	40.4781
PMP22	1.02081	6.05969	10.4559	1.92072e-22	1.65092e-20	40.2398
PNMA8A	1.05494	1.20723	10.4515	1.99e-22	1.70516e-20	40.2049
MXRA7	1.11955	4.56909	10.4474	2.05669e-22	1.75957e-20	40.1725
DCLK1	1.04317	1.26288	10.44	2.18247e-22	1.85567e-20	40.114
TMEM119	1.28419	4.00855	10.4349	2.27232e-22	1.92318e-20	40.0743
PDZRN3	1.35287	3.35336	10.4181	2.60105e-22	2.17801e-20	39.9413
FGFR1	1.25441	4.02044	10.4089	2.79957e-22	2.3301e-20	39.8689
DCHS1	1.01034	3.18535	10.3997	3.01438e-22	2.48639e-20	39.7962
FNDC1	1.81118	3.75295	10.3963	3.098e-22	2.54775e-20	39.7692
PLEKHO1	1.02587	4.3001	10.3916	3.21617e-22	2.64099e-20	39.7324
MEIS1	1.03828	3.02366	10.3839	3.42044e-22	2.79625e-20	39.6718
SESN3	1.15813	2.96214	10.3758	3.64957e-22	2.97036e-20	39.6079
TWIST2	1.18732	2.36012	10.3744	3.69009e-22	2.99892e-20	39.5971
PPP1R3C	1.33151	2.13282	10.3732	3.72681e-22	3.0243e-20	39.5873
ARHGEF26	1.1735	1.98406	10.3684	3.87425e-22	3.13933e-20	39.5491
SORBS1	1.68981	4.43418	10.3607	4.1181e-22	3.33203e-20	39.4891
VCAN	1.27355	4.78312	10.3417	4.79639e-22	3.83031e-20	39.339
CARMN	1.29066	1.6104	10.3338	5.10694e-22	4.06654e-20	39.2772
KLF9	1.06193	4.42914	10.3198	5.7132e-22	4.52319e-20	39.1668
ADAMTSL4	1.11829	3.19251	10.3183	5.77901e-22	4.56873e-20	39.1555
FGL2	1.45115	4.22143	10.313	6.03011e-22	4.74008e-20	39.1137
NEXN	1.45958	3.98406	10.302	6.58461e-22	5.1412e-20	39.0271
CCN2	1.16834	7.30218	10.301	6.63523e-22	5.17154e-20	39.0196
SPOCK1	1.63085	3.24595	10.2928	7.08463e-22	5.49851e-20	38.9551
BARX1	1.89676	4.25327	10.2808	7.79186e-22	6.03044e-20	38.8614
CNTN1	1.21691	1.28858	10.2649	8.84696e-22	6.81834e-20	38.7364
CDC42EP3	1.07854	3.80918	10.2587	9.29295e-22	7.14211e-20	38.688
IGFBP6	1.17529	4.54453	10.2569	9.42995e-22	7.23732e-20	38.6736
CPA3	1.51172	3.62999	10.2307	1.16111e-21	8.81323e-20	38.4689
JPH2	1.61682	2.30169	10.2275	1.19104e-21	9.02804e-20	38.4438
FENDRR	1.36052	3.17856	10.2268	1.1972e-21	9.06226e-20	38.4387
IGFBP4	1.24066	8.3891	10.1926	1.57073e-21	1.17447e-19	38.1715
SFRP4	2.27382	4.79083	10.1872	1.63928e-21	1.21748e-19	38.1295
FRZB	1.36105	3.50483	10.1694	1.88829e-21	1.39491e-19	37.9903
MEDAG	1.25449	2.72269	10.1542	2.13035e-21	1.56118e-19	37.8716
CXCL12	1.3016	4.18226	10.1531	2.14819e-21	1.57217e-19	37.8634
FAXDC2	1.16852	2.93088	10.1486	2.22548e-21	1.62658e-19	37.8286
CACNA2D1	1.13286	2.31421	10.1431	2.32433e-21	1.6921e-19	37.7859
CTSK	1.11086	6.15235	10.1385	2.41173e-21	1.7511e-19	37.7495
CNN1	2.44699	5.81386	10.1262	2.65684e-21	1.91897e-19	37.6543
SCARF2	1.1981	3.87287	10.1167	2.86486e-21	2.06113e-19	37.5801
ASPN	1.59406	5.02033	10.1035	3.17948e-21	2.26973e-19	37.4776
PPP1R12B	1.54243	3.99956	10.0923	3.4723e-21	2.45967e-19	37.3909
ZBTB16	1.12355	1.2519	10.0857	3.65921e-21	2.58544e-19	37.3393
ADAMTS8	1.23966	1.56758	10.0836	3.72047e-21	2.62536e-19	37.323
WNT9A	1.08828	1.54557	10.0523	4.75889e-21	3.32411e-19	37.0808
DNAJB5	1.15948	2.46176	10.0477	4.9376e-21	3.44458e-19	37.0445
AC119396.1	1.11755	1.38444	10.0451	5.03672e-21	3.50812e-19	37.025
CGNL1	1.07375	2.02387	10.045	5.04139e-21	3.50812e-19	37.024
PLP1	1.06758	0.854152	10.0333	5.52663e-21	3.82648e-19	36.9336
SMOC2	1.71079	4.75989	10.0268	5.8192e-21	4.00893e-19	36.8829
MAMDC2	1.25426	1.44457	10.0097	6.65198e-21	4.53172e-19	36.7513
SNORD116-4	1.07042	1.09642	10.0066	6.81721e-21	4.62715e-19	36.7272
NRP2	1.16896	4.09181	10.0045	6.93305e-21	4.69999e-19	36.7106
COL4A4	1.00988	1.34841	9.99891	7.24282e-21	4.88782e-19	36.6676
CACNA1H	1.36777	3.30075	9.97866	8.48958e-21	5.63067e-19	36.5113
SGCA	1.42778	2.2739	9.97406	8.80162e-21	5.8097e-19	36.4758
SERPINE2	1.21564	3.52516	9.9694	9.12925e-21	5.99726e-19	36.4399
SOD3	1.36984	6.43978	9.95649	1.01004e-20	6.60382e-19	36.3404
NIBAN1	1.38234	3.98988	9.9533	1.03561e-20	6.75494e-19	36.3158
BMERB1	1.04929	3.46991	9.94216	1.13e-20	7.34457e-19	36.23
SCIMP	1.08626	2.66716	9.94084	1.14171e-20	7.40328e-19	36.2199
TMEM35A	1.04913	1.04351	9.93229	1.2207e-20	7.88765e-19	36.1541
PCDHGC3	1.06151	2.9644	9.9308	1.23496e-20	7.97046e-19	36.1426
TMEM100	1.19808	1.519	9.9273	1.26931e-20	8.16352e-19	36.1156
GFRA1	1.25777	1.55094	9.91692	1.3765e-20	8.82206e-19	36.0359
RBPMS	1.00597	5.75491	9.91044	1.4481e-20	9.23803e-19	35.986
POPDC2	1.26302	2.14546	9.90273	1.53794e-20	9.75476e-19	35.9268
ATP1A2	1.37089	1.24173	9.89974	1.57425e-20	9.96217e-19	35.9039
PI16	1.54091	1.69607	9.89821	1.59314e-20	1.00587e-18	35.8921
KCNMB1	1.4398	2.5407	9.88483	1.76851e-20	1.11404e-18	35.7894
ENPP2	1.11898	3.96177	9.88454	1.77258e-20	1.11533e-18	35.7871
CAV1	1.18467	5.3511	9.88012	1.83464e-20	1.14653e-18	35.7533
NNMT	1.21103	5.48741	9.86547	2.05672e-20	1.27808e-18	35.6409
KIT	1.11009	2.3314	9.85453	2.23972e-20	1.38246e-18	35.5571
CASQ2	1.41571	1.41943	9.83598	2.58765e-20	1.59011e-18	35.415
SCUBE2	1.00479	1.65426	9.83068	2.69655e-20	1.65335e-18	35.3745
DACT1	1.1165	3.12745	9.82667	2.78193e-20	1.70191e-18	35.3438
HAND2	1.86858	2.07125	9.82366	2.84776e-20	1.73641e-18	35.3208
PYGM	1.02212	1.25321	9.81743	2.98906e-20	1.81855e-18	35.2732
F13A1	1.54076	2.79105	9.81082	3.14662e-20	1.91019e-18	35.2227
CCL19	2.06694	3.76079	9.79883	3.45377e-20	2.08519e-18	35.1311
SPEG	1.37022	1.86312	9.78721	3.77981e-20	2.26468e-18	35.0424
PTGDS	1.69737	5.6799	9.78594	3.81724e-20	2.28216e-18	35.0327
AC022034.1	1.03838	1.55932	9.78411	3.87169e-20	2.3122e-18	35.0187
PDGFRL	1.09923	2.15634	9.77467	4.16583e-20	2.47448e-18	34.9467
GPNMB	1.34402	6.26785	9.77436	4.17578e-20	2.47772e-18	34.9444
SHISAL1	1.13328	1.29454	9.7669	4.42433e-20	2.61956e-18	34.8875
AGTR1	1.12785	1.00977	9.75942	4.68856e-20	2.7671e-18	34.8305
RCSD1	1.00894	3.24248	9.75912	4.69931e-20	2.77048e-18	34.8282
PRIMA1	1.39925	1.62264	9.75501	4.85145e-20	2.84801e-18	34.7969
GPBAR1	1.08134	2.3653	9.75432	4.87731e-20	2.85711e-18	34.7916
CYS1	1.28771	2.04474	9.75373	4.89984e-20	2.86422e-18	34.7871
TCEAL2	1.6064	1.67169	9.74885	5.08855e-20	2.96511e-18	34.75
SHISA3	1.36134	1.6206	9.73599	5.62108e-20	3.24459e-18	34.6521
DEPP1	1.19797	5.96025	9.72954	5.90833e-20	3.40327e-18	34.6031
PDGFRB	1.07558	5.86829	9.70684	7.04142e-20	4.01819e-18	34.4305
MEIS3P1	1.08401	2.78771	9.70366	7.21643e-20	4.10925e-18	34.4064
GIMAP7	1.0049	3.96004	9.70199	7.31037e-20	4.15022e-18	34.3937
SVIL	1.22179	4.78464	9.69591	7.66166e-20	4.33182e-18	34.3475
FBXO32	1.22185	4.20707	9.69361	7.79892e-20	4.40492e-18	34.3301
CLEC10A	1.14642	2.06969	9.69247	7.86798e-20	4.43484e-18	34.3214
PRRX1	1.29778	3.68559	9.69098	7.95865e-20	4.48137e-18	34.3101
STMN2	1.07141	1.08383	9.67132	9.26162e-20	5.17282e-18	34.161
DIO2	1.07053	3.66384	9.66616	9.63732e-20	5.37722e-18	34.1219
ECRG4	2.08156	2.6324	9.66364	9.82639e-20	5.47164e-18	34.1028
PPP1R14A	1.3934	4.28373	9.66094	1.0033e-19	5.58105e-18	34.0824
SCRG1	1.29439	1.24948	9.64865	1.10288e-19	6.09811e-18	33.9893
TUSC3	1.02064	2.65012	9.63357	1.23857e-19	6.81423e-18	33.8752
HAND2-AS1	1.36017	1.13596	9.62634	1.30938e-19	7.18235e-18	33.8206
DPT	1.47054	2.59778	9.60888	1.49738e-19	8.14071e-18	33.6887
CLDN11	1.09701	1.93453	9.60744	1.51409e-19	8.21541e-18	33.6778
PLTP	1.10909	6.34256	9.59572	1.65659e-19	8.96213e-18	33.5893
MRC2	1.07906	4.73195	9.58265	1.83137e-19	9.81153e-18	33.4907
PLIN4	1.6257	1.80019	9.57885	1.88542e-19	1.00815e-17	33.4621
MMP2	1.28968	7.12454	9.56016	2.1757e-19	1.15553e-17	33.3213
SYNM	2.11941	3.44734	9.55088	2.33607e-19	1.23713e-17	33.2514
MS4A7	1.08024	3.80734	9.54438	2.45512e-19	1.29273e-17	33.2025
ADA2	1.17359	4.62247	9.54425	2.4576e-19	1.29281e-17	33.2016
GAS1	1.44658	2.95129	9.53733	2.59118e-19	1.35661e-17	33.1495
TSC22D3	1.07339	5.96472	9.53707	2.59624e-19	1.35797e-17	33.1476
PTN	1.14059	3.0497	9.49766	3.50825e-19	1.80927e-17	32.8517
RAB23	1.02155	2.79553	9.48921	3.74179e-19	1.92432e-17	32.7883
RGS4	1.08518	1.99298	9.48546	3.85055e-19	1.97841e-17	32.7601
LTBP3	1.0044	5.71621	9.47142	4.28537e-19	2.18959e-17	32.655
COL6A3	1.21133	6.84617	9.46909	4.36216e-19	2.2245e-17	32.6375
NGFR	1.51614	1.89107	9.46843	4.38387e-19	2.23165e-17	32.6326
PRUNE2	1.73471	2.63003	9.4575	4.7646e-19	2.41433e-17	32.5508
HSD11B1	1.02126	2.28703	9.43944	5.46598e-19	2.75455e-17	32.4158
PER1	1.019	4.49184	9.43534	5.63901e-19	2.83916e-17	32.3852
HOPX	1.2884	3.69581	9.43452	5.67454e-19	2.85185e-17	32.379
RGS5	1.09246	6.33651	9.4309	5.83276e-19	2.92869e-17	32.352
EPHA7	1.1665	1.10367	9.42998	5.87379e-19	2.94394e-17	32.3451
PDZRN4	1.10147	0.988437	9.41488	6.5874e-19	3.27878e-17	32.2324
COL6A2	1.11138	8.20572	9.41237	6.71401e-19	3.33177e-17	32.2137
LDB3	1.25546	1.30167	9.4051	7.09515e-19	3.50828e-17	32.1594
SELENOM	1.04352	5.7847	9.40497	7.10203e-19	3.50854e-17	32.1584
FN1	1.52673	7.87332	9.39787	7.49522e-19	3.68629e-17	32.1055
ITGA5	1.04007	5.67768	9.3792	8.63413e-19	4.21263e-17	31.9665
WASF3	1.06956	1.83415	9.36138	9.88168e-19	4.8001e-17	31.8338
NTN1	1.30283	2.94203	9.36034	9.95976e-19	4.82309e-17	31.8261
FAM20C	1.00474	5.22843	9.36028	9.96398e-19	4.82309e-17	31.8257
NPTXR	1.21202	2.09389	9.35785	1.01486e-18	4.90817e-17	31.8076
CLDN5	1.06449	3.50895	9.34522	1.11663e-18	5.3674e-17	31.7137
CD36	1.00723	2.3157	9.32549	1.29613e-18	6.16046e-17	31.5672
AC015922.2	1.08348	3.21944	9.3243	1.30777e-18	6.20511e-17	31.5584
CCL21	1.93282	5.31473	9.31267	1.42777e-18	6.75126e-17	31.4722
LIFR	1.01177	2.12254	9.29052	1.68728e-18	7.92404e-17	31.3081
ARL4D	1.08732	2.01382	9.27264	1.93036e-18	9.01383e-17	31.1758
ACTG2	2.44466	6.93673	9.25927	2.13457e-18	9.90663e-17	31.077
REEP2	1.10786	1.85527	9.251	2.27146e-18	1.05066e-16	31.016
TSPAN18	1.12785	3.95145	9.23669	2.52931e-18	1.16214e-16	30.9103
SMAD9	1.14207	2.16893	9.22119	2.8412e-18	1.29253e-16	30.7961
EVI2B	1.12935	4.49354	9.21389	3.00122e-18	1.35944e-16	30.7422
RNASE6	1.07071	4.59159	9.21381	3.00308e-18	1.35944e-16	30.7416
MS4A6A	1.08409	4.48161	9.15883	4.53148e-18	2.0101e-16	30.3375
FMOD	1.18162	5.72231	9.15073	4.81417e-18	2.12695e-16	30.278
SCARA5	1.11311	1.49036	9.08951	7.59732e-18	3.2804e-16	29.8299
SIGLEC1	1.08235	2.50083	9.07657	8.36435e-18	3.58355e-16	29.7354
VIP	1.39065	1.21895	9.04486	1.05842e-17	4.47553e-16	29.5042
PCP4L1	1.21695	1.20319	9.03369	1.14981e-17	4.83234e-16	29.4229
AF001548.1	1.10695	1.15324	9.02818	1.19777e-17	5.02203e-16	29.3827
FABP4	1.46973	2.14301	9.01077	1.3625e-17	5.67011e-16	29.2562
CD37	1.18633	4.21651	9.01044	1.36579e-17	5.67951e-16	29.2538
IL10RA	1.03751	3.28931	9.00948	1.37555e-17	5.71147e-16	29.2468
FABP3	1.1192	4.07677	8.99415	1.54072e-17	6.35903e-16	29.1355
DES	2.97681	6.32897	8.96575	1.90013e-17	7.76113e-16	28.9296
CSF1R	1.1149	4.48003	8.9523	2.09819e-17	8.53853e-16	28.8322
DOCK2	1.01413	2.88522	8.94927	2.14563e-17	8.70588e-16	28.8103
KCNK3	1.00572	1.19771	8.92602	2.54618e-17	1.01888e-15	28.6422
CACNA1C	1.05128	2.00908	8.90001	3.08266e-17	1.22167e-15	28.4545
FBXO17	1.10258	2.44717	8.8956	3.18405e-17	1.25952e-15	28.4227
SULF1	1.41244	5.87463	8.88393	3.46872e-17	1.3643e-15	28.3386
TSPYL5	1.1416	2.3571	8.88183	3.52252e-17	1.38348e-15	28.3235
FAP	1.15955	3.21365	8.87683	3.65422e-17	1.43012e-15	28.2875
PPP1R1A	1.16769	1.26653	8.85442	4.30616e-17	1.67222e-15	28.1263
CXCR4	1.0693	6.03452	8.84866	4.49161e-17	1.73812e-15	28.0849
MPEG1	1.15	4.16755	8.83502	4.96296e-17	1.90715e-15	27.987
FOLR2	1.22353	3.58295	8.80756	6.06531e-17	2.30507e-15	27.7901
C16orf89	1.22974	1.78059	8.79637	6.5811e-17	2.48909e-15	27.71
CCL11	1.34364	4.01377	8.79498	6.64823e-17	2.50932e-15	27.7
SELL	1.15716	3.55291	8.79428	6.68184e-17	2.52028e-15	27.6951
SELENOP	1.22662	4.70422	8.7719	7.86501e-17	2.94242e-15	27.535
WDFY4	1.00372	1.96663	8.75443	8.93138e-17	3.31663e-15	27.4102
CBX6	1.0712	4.1756	8.71834	1.16071e-16	4.253e-15	27.1531
BCHE	1.01576	1.0843	8.71472	1.19153e-16	4.35151e-15	27.1273
FOXF2	1.09747	3.81682	8.70863	1.24533e-16	4.52997e-15	27.084
KCTD12	1.0338	5.46361	8.69895	1.33575e-16	4.83974e-15	27.0152
CHRNA3	1.1912	1.24109	8.69014	1.42372e-16	5.13826e-15	26.9526
PSD	1.2046	2.09008	8.68024	1.52949e-16	5.50196e-15	26.8823
MS4A4A	1.04279	3.57179	8.67231	1.61967e-16	5.80743e-15	26.8261
AC053503.3	1.12665	0.960532	8.67067	1.63904e-16	5.86545e-15	26.8144
IKZF1	1.04311	2.84599	8.6567	1.81312e-16	6.4591e-15	26.7154
TNC	1.44321	5.13164	8.65503	1.83508e-16	6.53314e-15	26.7036
C3orf70	1.09045	2.16915	8.64852	1.92327e-16	6.82506e-15	26.6575
RGS2	1.01872	5.62158	8.64369	1.99149e-16	7.04453e-15	26.6233
ITM2A	1.06137	4.10145	8.63849	2.06761e-16	7.30442e-15	26.5865
CTSF	1.07833	4.14608	8.62738	2.23994e-16	7.88797e-15	26.508
PDLIM4	1.01536	3.90599	8.60114	2.70566e-16	9.41981e-15	26.3226
C11orf96	1.08089	5.75079	8.57468	3.27213e-16	1.12922e-14	26.1361
TPSAB1	1.30319	4.36072	8.54463	4.0588e-16	1.38255e-14	25.9248
BEX3	1.13022	5.68337	8.52737	4.59247e-16	1.54998e-14	25.8036
FCER1A	1.01955	1.36748	8.50568	5.36215e-16	1.7933e-14	25.6516
PGM5-AS1	1.0603	0.964906	8.50175	5.51478e-16	1.83973e-14	25.6241
HIF3A	1.3114	1.87445	8.47173	6.8311e-16	2.25856e-14	25.4142
CSF2RB	1.00355	3.29704	8.43011	9.18454e-16	2.98306e-14	25.1238
SLCO2A1	1.00727	4.54132	8.39669	1.16408e-15	3.73685e-14	24.8914
CHRM2	1.13905	0.92237	8.37665	1.34146e-15	4.26654e-14	24.7524
COL3A1	1.20082	9.20685	8.36067	1.50183e-15	4.7677e-14	24.6417
MRC1	1.0643	2.74831	8.3603	1.50577e-15	4.77537e-14	24.6391
THBS2	1.4402	5.27704	8.35424	1.57159e-15	4.96697e-14	24.5971
TYRP1	1.00358	1.4989	8.34968	1.62297e-15	5.12057e-14	24.5656
NAPSB	1.03817	2.9624	8.29513	2.38305e-15	7.39602e-14	24.189
ITGA11	1.00978	3.00871	8.28957	2.47809e-15	7.66083e-14	24.1507
FPR3	1.04672	4.01939	8.21299	4.23687e-15	1.27614e-13	23.625
NCAM1	1.00391	1.56618	8.20453	4.4946e-15	1.34429e-13	23.5671
CCN3	1.01198	2.50319	8.20303	4.54177e-15	1.35692e-13	23.5569
OLFML2B	1.11632	4.51493	8.20056	4.62086e-15	1.37906e-13	23.54
CRLF1	1.01794	1.75887	8.18828	5.03381e-15	1.49744e-13	23.4561
FCMR	1.0593	3.37159	8.14823	6.65116e-15	1.94193e-13	23.1831
AHNAK2	1.30934	2.95431	8.12968	7.56539e-15	2.19607e-13	23.0569
PTPRC	1.14057	4.36338	8.11774	8.21804e-15	2.37304e-13	22.9758
SLC2A4	1.07229	1.71938	8.09226	9.80376e-15	2.80016e-13	22.803
PDK4	1.42193	4.5338	8.08793	1.01017e-14	2.88079e-13	22.7736
SERTAD4-AS1	1.06808	2.72841	8.08233	1.05002e-14	2.98979e-13	22.7357
MATN3	1.03796	2.19183	8.04127	1.39382e-14	3.90822e-13	22.4583
CD48	1.05633	3.92055	8.03822	1.42341e-14	3.98713e-13	22.4377
NCS1	1.05145	3.58551	8.03604	1.44489e-14	4.04116e-13	22.423
CD53	1.03289	5.57084	8.03524	1.45293e-14	4.06157e-13	22.4176
RAB34	1.00473	5.22631	8.02371	1.5728e-14	4.38335e-13	22.34
SLC7A2	1.22747	2.3236	7.97657	2.17366e-14	5.94679e-13	22.0231
FSTL3	1.05132	4.57655	7.95617	2.49936e-14	6.7874e-13	21.8864
SIX2	1.44029	2.31305	7.93085	2.97136e-14	7.98273e-13	21.717
CD163	1.03624	3.28992	7.92619	3.06728e-14	8.2045e-13	21.6859
PTPRS	1.05405	3.32746	7.92422	3.10887e-14	8.30366e-13	21.6727
IFIT1	1.0248	3.16161	7.88309	4.11341e-14	1.08554e-12	21.3985
CCR7	1.09044	2.48276	7.84396	5.3641e-14	1.39099e-12	21.1387
IL33	1.25232	3.57187	7.773	8.66187e-14	2.19357e-12	20.6697
NPTX1	1.01457	0.992359	7.7679	8.96491e-14	2.26304e-12	20.636
GZMK	1.04442	2.13095	7.7629	9.27158e-14	2.33939e-12	20.6031
PNCK	1.14672	1.46627	7.74744	1.02867e-13	2.58724e-12	20.5014
UCHL1	1.23036	2.98113	7.74407	1.05221e-13	2.64284e-12	20.4793
CD22	1.19333	2.08557	7.68752	1.53686e-13	3.78095e-12	20.1086
SNCG	1.08196	3.09478	7.67932	1.62337e-13	3.97783e-12	20.055
BGN	1.02852	8.47283	7.58187	3.10322e-13	7.30553e-12	19.4213
CCN1	1.02378	6.11427	7.56746	3.41355e-13	7.96476e-12	19.3281
HTRA3	1.01907	5.33429	7.5482	3.87648e-13	8.98413e-12	19.2037
VSIG4	1.0221	3.5889	7.5474	3.89711e-13	9.02434e-12	19.1985
CLU	1.39501	6.9565	7.54689	3.91028e-13	9.05105e-12	19.1952
TPM2	1.19361	7.0984	7.50795	5.05336e-13	1.15468e-11	18.9445
RRAD	1.05518	2.94766	7.47694	6.19459e-13	1.40094e-11	18.7455
IFI44L	1.1177	3.46815	7.46337	6.7708e-13	1.52128e-11	18.6585
CR2	1.47682	2.1354	7.40726	9.76712e-13	2.15588e-11	18.3004
OBSL1	1.01765	3.20834	7.35991	1.32874e-12	2.87202e-11	17.9997
CARTPT	1.13312	0.916974	7.34386	1.47435e-12	3.1706e-11	17.8981
SPOCK2	1.03523	4.09148	7.33152	1.59694e-12	3.42756e-11	17.8201
CD79B	1.09199	2.60085	7.32888	1.62442e-12	3.48246e-11	17.8034
MYOC	1.05915	0.979769	7.31402	1.78804e-12	3.81398e-11	17.7096
MS4A1	1.39093	2.16529	7.26277	2.48732e-12	5.21487e-11	17.3872
PENK	1.00439	1.05639	7.26114	2.51364e-12	5.26405e-11	17.377
TACR2	1.51255	2.4117	7.23732	2.92875e-12	6.05297e-11	17.2277
SMYD1	1.08767	0.806011	7.22349	3.1999e-12	6.57642e-11	17.1412
COMP	1.46651	2.73471	7.21433	3.39296e-12	6.94474e-11	17.084
COL1A2	1.03313	8.98673	7.18923	3.9829e-12	8.05956e-11	16.9275
CST2	1.19996	2.67275	7.18679	4.0455e-12	8.18024e-11	16.9123
CD52	1.06084	5.96326	7.15045	5.09855e-12	1.01717e-10	16.6865
LYNX1	1.14861	2.38133	7.11406	6.42218e-12	1.26117e-10	16.4612
TPSB2	1.16981	3.89066	7.10293	6.8909e-12	1.34842e-10	16.3924
AGT	1.20212	4.76978	7.08547	7.69464e-12	1.4896e-10	16.2848
PCDH7	1.08757	3.62383	7.02909	1.09729e-11	2.07793e-10	15.9385
TCL1A	1.08116	1.30595	6.93498	1.9755e-11	3.62166e-10	15.365
GPC3	1.41237	3.24302	6.84733	3.39823e-11	6.00836e-10	14.8363
FDCSP	1.74308	3.35163	6.77268	5.37233e-11	9.28164e-10	14.39
APOE	1.11058	8.2593	6.75039	6.15524e-11	1.05255e-09	14.2574
CES1	1.28432	2.75038	6.70975	7.88167e-11	1.32519e-09	14.0166
CXCL13	1.37263	4.50912	6.48293	3.06957e-10	4.70907e-09	12.6934
VSTM2L	1.09944	2.00059	6.4819	3.08831e-10	4.7365e-09	12.6875
BEX2	1.06048	1.87224	6.43906	3.97682e-10	6.00145e-09	12.4416
CD79A	1.31268	4.59666	6.33674	7.23824e-10	1.04835e-08	11.8595
COL10A1	1.33615	3.70052	6.29039	9.4714e-10	1.35437e-08	11.5983
IGKV1-39	1.31794	3.45787	6.28303	9.8837e-10	1.40858e-08	11.5569
SERPINA5	1.01188	2.2189	6.16954	1.89621e-09	2.6016e-08	10.9243
IGKV1-9	1.50457	5.43466	6.12198	2.48503e-09	3.35032e-08	10.6619
PEG10	1.2239	2.32061	6.10216	2.78015e-09	3.72546e-08	10.553
VPREB3	1.06925	2.29501	6.03546	4.0475e-09	5.29389e-08	10.1887
IGKV1D-39	1.25192	3.22988	5.93106	7.23991e-09	9.12963e-08	9.62519
IGKV1-8	1.15003	3.05532	5.91086	8.09525e-09	1.01181e-07	9.51702
IGKV1D-8	1.03506	2.5629	5.90706	8.26647e-09	1.03204e-07	9.49675
IGHV5-51	1.45367	6.91971	5.90427	8.39455e-09	1.04637e-07	9.48186
IGHV4-34	1.40318	6.00728	5.87661	9.77515e-09	1.20351e-07	9.3344
IGHG3	1.32706	7.07291	5.8742	9.9053e-09	1.2179e-07	9.3216
IGHV1-69	1.48018	4.48676	5.84841	1.14104e-08	1.39241e-07	9.18465
IGLV1-40	1.43308	7.21333	5.84487	1.16334e-08	1.41693e-07	9.16591
IGKV4-1	1.46331	8.00453	5.8221	1.31742e-08	1.58798e-07	9.04552
IGKV1-16	1.49086	5.3196	5.77841	1.67077e-08	1.98059e-07	8.81559
IGHJ3P	1.24652	3.41541	5.76623	1.78478e-08	2.10759e-07	8.75173
IGHV4-31	1.35248	4.87811	5.73871	2.07104e-08	2.42179e-07	8.60785
PCSK1N	1.59316	3.67291	5.70869	2.43431e-08	2.81378e-07	8.45157
IGLV1-51	1.37489	6.78164	5.70359	2.50181e-08	2.88516e-07	8.42512
IGHG2	1.283	7.68391	5.69343	2.64208e-08	3.03235e-07	8.37238
IGHV1-2	1.53248	4.70969	5.68675	2.73824e-08	3.13293e-07	8.33782
IGHV3-49	1.42052	5.12054	5.64831	3.36254e-08	3.79063e-07	8.13932
LTF	1.53237	3.72183	5.64292	3.46038e-08	3.89298e-07	8.11161
IGKJ5	1.15899	3.27118	5.63079	3.69123e-08	4.13414e-07	8.04921
L1CAM	1.0312	2.30685	5.6221	3.8656e-08	4.3102e-07	8.00461
IGHV1-69D	1.41557	5.5584	5.62023	3.9041e-08	4.34961e-07	7.99504
IGHV3-30	1.39559	6.84907	5.61533	4.00683e-08	4.45776e-07	7.96995
IGHV4-61	1.19929	3.69457	5.594	4.48622e-08	4.94722e-07	7.86079
IGLV3-25	1.42578	6.71759	5.57996	4.83159e-08	5.29212e-07	7.78916
IGLV1-47	1.3735	6.31109	5.55181	5.60375e-08	6.06326e-07	7.646
IGKV1-6	1.33818	4.7439	5.5187	6.66645e-08	7.13061e-07	7.47838
IGHV1-18	1.41051	6.80831	5.51482	6.80312e-08	7.26132e-07	7.4588
IGKV3-11	1.27462	7.45572	5.51332	6.85665e-08	7.31421e-07	7.45123
IGHV1-46	1.27329	5.22939	5.49593	7.50864e-08	7.95434e-07	7.36358
IGKV1-17	1.40448	4.83667	5.46517	8.81208e-08	9.22185e-07	7.20915
IGHV3-53	1.23575	4.09171	5.45331	9.37152e-08	9.75735e-07	7.14978
FOSB	1.02768	4.31685	5.39744	1.25049e-07	1.2755e-06	6.87167
IGLL5	1.21156	5.82577	5.38429	1.33789e-07	1.35734e-06	6.80655
IGLV2-11	1.32695	6.36584	5.38077	1.36227e-07	1.38007e-06	6.78915
IGHV1-58	1.1712	3.02632	5.37744	1.3857e-07	1.40098e-06	6.77271
IGKV3-15	1.24342	6.55166	5.37334	1.41515e-07	1.4284e-06	6.75245
IGHV2-70	1.28669	3.88753	5.36741	1.45875e-07	1.46999e-06	6.72321
IGHV4-59	1.31003	6.06297	5.33449	1.72585e-07	1.71472e-06	6.56122
IGKV1D-16	1.03722	2.86793	5.32699	1.79306e-07	1.77416e-06	6.52442
IGKV3-20	1.29749	8.41566	5.30941	1.96063e-07	1.92546e-06	6.43838
IGHV4-39	1.36701	6.73653	5.29658	2.09243e-07	2.04398e-06	6.37573
IGKV1-5	1.28803	7.61769	5.29173	2.14449e-07	2.09077e-06	6.35207
IGHG4	1.2981	7.28871	5.27256	2.3627e-07	2.28614e-06	6.25878
IGHV3-23	1.22025	7.52893	5.22891	2.94293e-07	2.80721e-06	6.04745
IGHV4-28	1.07115	3.65574	5.18039	3.75035e-07	3.51183e-06	5.81427
CAPN6	1.0826	3.03793	5.16759	3.99685e-07	3.72117e-06	5.75306
IGKV1-27	1.27793	5.12649	5.13758	4.63774e-07	4.26248e-06	5.61011
IGHV3-11	1.2285	5.05633	5.13027	4.80843e-07	4.4025e-06	5.57538
IGLV3-1	1.25297	5.51706	5.11254	5.24777e-07	4.77229e-06	5.49137
IGLV2-8	1.21075	4.76591	5.11004	5.313e-07	4.82922e-06	5.4795
IGHV3-33	1.35364	5.97184	5.09139	5.82322e-07	5.25146e-06	5.39141
LCN2	-1.39672	9.83947	-5.06883	6.50396e-07	5.81123e-06	5.28524
IGHJ3	1.11316	3.97631	5.03952	7.5043e-07	6.63839e-06	5.14789
IGHV3-7	1.11134	3.57381	4.99753	9.20053e-07	8.00542e-06	4.95234
IGHG1	1.14552	9.80686	4.96872	1.05729e-06	9.08776e-06	4.81899
IGKC	1.12849	11.3469	4.95895	1.10818e-06	9.48971e-06	4.77391
IGLV3-21	1.25588	6.4385	4.9496	1.1591e-06	9.88724e-06	4.73084
IGKV2-30	1.13441	3.88855	4.94832	1.16626e-06	9.93922e-06	4.72494
IGHV3-74	1.19687	5.44621	4.93343	1.25256e-06	1.06092e-05	4.6565
IGHD	1.05685	2.60688	4.92537	1.30177e-06	1.1004e-05	4.61957
IGLC2	1.05249	9.12022	4.89567	1.49987e-06	1.2527e-05	4.48384
IGLV1-44	1.15256	6.33029	4.8229	2.11613e-06	1.71977e-05	4.15426
IGLV6-57	1.1977	5.4169	4.80799	2.26956e-06	1.83044e-05	4.08728
IGHV3-48	1.15921	5.05158	4.80768	2.27283e-06	1.83228e-05	4.0859
IGKV3D-20	1.10826	4.01686	4.80437	2.30843e-06	1.85853e-05	4.07103
IGHV3-21	1.2084	6.37465	4.78566	2.51964e-06	2.01506e-05	3.98728
IGLV2-14	1.17793	7.39465	4.76679	2.75152e-06	2.18404e-05	3.90309
IGLV2-23	1.18125	6.41951	4.70994	3.58098e-06	2.7777e-05	3.65125
CCL20	-1.11031	5.83015	-4.7081	3.61159e-06	2.79909e-05	3.64312
CA9	-1.07401	3.76771	-4.67018	4.29911e-06	3.26633e-05	3.47669
IGKV2-24	1.11122	4.30076	4.63196	5.11883e-06	3.82955e-05	3.31012
IGHV1-24	1.19467	4.96332	4.61349	5.56697e-06	4.13368e-05	3.23005
GABRP	1.24656	3.84939	4.59293	6.11005e-06	4.49973e-05	3.14128
IGKV2D-29	1.02934	3.5123	4.5771	6.56257e-06	4.79777e-05	3.07316
IGHV3-73	1.12067	4.19183	4.53283	8.00571e-06	5.75854e-05	2.88374
IGLV3-27	1.08594	3.26478	4.53278	8.00719e-06	5.75854e-05	2.88356
IGLV9-49	1.03275	2.78213	4.5322	8.02809e-06	5.77281e-05	2.88108
IGLV3-19	1.20418	6.58377	4.5306	8.0858e-06	5.80978e-05	2.87425
IGHV2-5	1.00062	3.39757	4.5268	8.22442e-06	5.89785e-05	2.85806
JCHAIN	1.11911	7.55021	4.52669	8.22844e-06	5.89997e-05	2.8576
IGHV2-26	1.13119	3.87811	4.50465	9.07781e-06	6.44921e-05	2.76405
IGLV10-54	1.07466	3.53448	4.47368	1.04151e-05	7.27871e-05	2.63324
IGLV3-9	1.08803	3.66534	4.45158	1.14825e-05	7.94717e-05	2.54041
SST	1.0482	2.03685	4.37538	1.60272e-05	0.000107267	2.22344
IGLV4-69	1.10445	5.02992	4.36021	1.7118e-05	0.000113753	2.1609
IGHV3-15	1.1157	6.1879	4.33472	1.91124e-05	0.000125525	2.05628
IGHA2	1.17515	7.4771	4.15569	4.08303e-05	0.000246402	1.3371
IGHM	1.08817	7.63339	4.10182	5.10459e-05	0.000300396	1.12607
IGHA1	1.08654	10.0472	4.00319	7.63548e-05	0.000429701	0.746183
MMP7	1.12239	5.51642	3.98009	8.38109e-05	0.000466545	0.658409
IGLV3-10	1.03057	4.93049	3.92781	0.000103312	0.000560294	0.461518
