# Supplementary material for: A Novel Exosome-Relevant Molecular Classification Uncovers Distinct Immune Escape Mechanisms and Genomic Alterations in Gastric Cancer
Source: Front Pharmacol. 2022 Jun 3;13:884090. doi: 10.3389/fphar.2022.884090 (PMC9204030; doi:10.3389/fphar.2022.884090)
Supplement: Supplementary file 2 [file Table3.XLSX]

## Sheet: Sheet1
ID	HR	HR.95L	HR.95H	pvalue
RECK	1.26823	1.08221	1.48623	0.0033222
GNB4	1.2036	1.01736	1.42393	0.0307243
FBLN5	1.23364	1.04356	1.45833	0.0139159
ATP8B2	1.18424	1.00527	1.39508	0.0430915
QKI	1.2628	1.06459	1.49792	0.00739618
MPDZ	1.20969	1.03699	1.41114	0.0154283
GPC6	1.19002	1.01128	1.40034	0.0361641
EFEMP1	1.28308	1.09082	1.50924	0.00261661
RERG	1.20816	1.0407	1.40256	0.0129929
DDR2	1.20231	1.02754	1.40681	0.0215073
DZIP1	1.18762	1.0222	1.37981	0.0246465
PDE1A	1.2476	1.06552	1.46079	0.00598802
SLIT2	1.21481	1.04049	1.41833	0.0138061
FERMT2	1.21751	1.04715	1.41559	0.0104976
RBMS3	1.24026	1.06352	1.44638	0.00605048
MCC	1.25505	1.06825	1.47451	0.0057271
LAMA2	1.2301	1.04879	1.44276	0.010912
MAPK10	1.19709	1.0213	1.40314	0.0264105
JAM3	1.22099	1.04773	1.42289	0.0105527
FBXL7	1.24441	1.06377	1.45573	0.00628625
AKT3	1.21768	1.04044	1.42512	0.0141334
FGF7	1.21182	1.03779	1.41504	0.0151448
PODN	1.2089	1.02729	1.42262	0.0223605
PRKD1	1.25181	1.07534	1.45725	0.00376921
BICC1	1.24017	1.05347	1.45996	0.00971757
ZNF521	1.26245	1.07707	1.47973	0.0040233
DPYSL3	1.19589	1.02231	1.39895	0.0253695
STON1	1.16881	1.00652	1.35727	0.0408391
BOC	1.18996	1.01983	1.38847	0.0271435
A2M	1.1983	1.01366	1.41658	0.0341059
PLXDC2	1.24377	1.05458	1.4669	0.00956557
MOXD1	1.22437	1.03574	1.44737	0.0177272
RBMS1	1.27572	1.07021	1.5207	0.00658489
FBLN1	1.21708	1.03282	1.43422	0.019002
ABCC9	1.22539	1.04522	1.43661	0.012242
HEG1	1.18381	1.00397	1.39587	0.0447385
CCDC80	1.20832	1.02999	1.41753	0.0202001
PHLDB2	1.26178	1.07972	1.47454	0.0034482
NR3C1	1.24131	1.04826	1.46991	0.0121956
RNF150	1.17711	1.01445	1.36585	0.0316262
APBB1	1.1892	1.01471	1.3937	0.0323255
MDFIC	1.2026	1.02017	1.41764	0.0279548
CLIP3	1.18872	1.0197	1.38576	0.0271607
NDN	1.18796	1.01336	1.39265	0.0337089
ROR2	1.22907	1.04911	1.43991	0.0106659
CLIP4	1.24699	1.05582	1.47276	0.00932933
RASSF8	1.2357	1.05921	1.4416	0.00711247
SFRP1	1.17368	1.00537	1.37016	0.0425864
OLFML1	1.24424	1.05744	1.46404	0.00846726
SVEP1	1.23374	1.06025	1.43562	0.00659669
SLC9A9	1.18163	1.00202	1.39342	0.0472576
HMCN1	1.17661	1.0052	1.37725	0.0429115
BNC2	1.16907	1.008	1.35589	0.0388925
PDE3A	1.19571	1.01784	1.40467	0.0296146
ZFPM2	1.20762	1.04179	1.39984	0.0123072
SETBP1	1.17367	1.00435	1.37154	0.043954
COL8A2	1.19091	1.00895	1.40568	0.0388949
CHRDL1	1.20586	1.03387	1.40645	0.0171126
GLI3	1.17154	1.00791	1.36174	0.0391538
CYP7B1	1.18851	1.01652	1.3896	0.030361
PTGER3	1.1979	1.02477	1.40029	0.0233815
PLSCR4	1.21123	1.02423	1.43238	0.0251058
GREM1	1.19968	1.01712	1.41502	0.0306588
PKD2	1.17857	1.00517	1.38189	0.0430274
COL14A1	1.19486	1.0187	1.40149	0.0287
ATP1B2	1.19094	1.02365	1.38556	0.0236557
INMT	1.1827	1.00745	1.38844	0.0402984
GHR	1.2497	1.07973	1.44642	0.00280417
ARMCX2	1.27864	1.08946	1.50066	0.00262223
SPARCL1	1.18834	1.01858	1.3864	0.0282324
PTPRM	1.224	1.03725	1.44437	0.0167121
CYP1B1	1.2327	1.05022	1.44689	0.0104859
ECM2	1.24597	1.06341	1.45987	0.00651825
KCNJ8	1.28596	1.09325	1.51264	0.00239491
CDO1	1.22243	1.05159	1.42102	0.00892461
COLEC12	1.22915	1.04586	1.44456	0.0122726
CPE	1.26334	1.07965	1.47828	0.00354633
FSTL1	1.2374	1.0476	1.46158	0.0121626
SPON1	1.18555	1.00733	1.39531	0.0405813
ADAMTSL3	1.16856	1.00414	1.35989	0.0440728
COL8A1	1.19789	1.0141	1.41499	0.0336068
BEX4	1.25303	1.06997	1.46742	0.00512301
SALL2	1.16478	1.0022	1.35374	0.046745
ABCA8	1.21928	1.04638	1.42075	0.0110516
CRISPLD2	1.19895	1.01928	1.41029	0.028492
TSHZ3	1.18807	1.00888	1.39907	0.0388275
PDLIM3	1.18317	1.01756	1.37574	0.0288021
GPRASP1	1.16839	1.00892	1.35305	0.0376551
TMTC1	1.23244	1.0583	1.43522	0.00716536
DCN	1.22707	1.04359	1.4428	0.0132748
VGLL3	1.26768	1.08856	1.47628	0.00227557
IGFBP5	1.20435	1.02127	1.42024	0.0270916
FBN1	1.27404	1.07606	1.50845	0.00494284
ARMCX1	1.27912	1.09631	1.49241	0.00175658
MGP	1.21672	1.03415	1.43151	0.0180372
SRPX	1.19525	1.02435	1.39466	0.0234787
CNTNAP1	1.21149	1.02681	1.42939	0.0229978
PRKG1	1.16646	1.00366	1.35567	0.044682
RHOJ	1.17738	1.00661	1.37713	0.0411167
RUNX1T1	1.16985	1.00097	1.36722	0.0485911
CFH	1.20387	1.02104	1.41943	0.0272648
RAB31	1.23028	1.03672	1.45997	0.0176512
CALD1	1.17996	1.01649	1.36971	0.0296305
OGN	1.17163	1.00446	1.36663	0.0437322
SLIT3	1.18186	1.01142	1.38101	0.0354739
TCEAL7	1.24508	1.07471	1.44245	0.00350386
SLC22A17	1.24157	1.06111	1.45272	0.00693164
GLI1	1.20172	1.02684	1.40639	0.0220208
MSRB3	1.18848	1.02253	1.38137	0.0244322
FOXP2	1.16299	1.0038	1.34743	0.0443772
DAB2	1.28541	1.09154	1.51371	0.00261284
HSPB8	1.19413	1.02564	1.3903	0.0222404
MFAP5	1.19714	1.0174	1.40863	0.030178
TCF4	1.18362	1.00634	1.39213	0.0417233
MAGEH1	1.29236	1.09575	1.52425	0.00232007
SELP	1.21243	1.02858	1.42915	0.0216887
EFS	1.21068	1.03302	1.41889	0.0182133
FRMD6	1.25806	1.06775	1.48229	0.00608264
CDH11	1.26195	1.06486	1.49552	0.00724744
THBS1	1.26572	1.07575	1.48924	0.00451111
LAYN	1.16796	1.00309	1.35991	0.0455262
C7	1.18789	1.01678	1.38779	0.0300297
EFEMP2	1.21423	1.02679	1.43588	0.0232653
FEZ1	1.21224	1.03033	1.42627	0.0203307
MMRN1	1.24081	1.06168	1.45015	0.00667856
TUBB6	1.20972	1.0309	1.41955	0.0196549
OLFML3	1.19246	1.01475	1.40129	0.0325307
GLT8D2	1.28553	1.09379	1.51089	0.00230509
PDE2A	1.2079	1.03889	1.4044	0.014048
FIBIN	1.24474	1.0598	1.46194	0.00763652
PLXNC1	1.19828	1.01543	1.41406	0.0322567
ADH1B	1.1843	1.01534	1.38138	0.0312531
FILIP1L	1.17176	1.00376	1.36788	0.0447002
TIMP2	1.28458	1.08082	1.52674	0.00448318
AXL	1.30408	1.10252	1.54247	0.00193941
GGT5	1.24017	1.04832	1.46715	0.0120648
SYDE1	1.19946	1.02	1.41049	0.0278485
MAP6	1.20121	1.0332	1.39654	0.0170857
MMRN2	1.24692	1.05514	1.47356	0.00960014
CHRD	1.21193	1.04312	1.40805	0.0120193
FGF10	1.16098	1.00322	1.34356	0.0451689
LAMA4	1.22715	1.04777	1.43723	0.0111274
ACTA2	1.19573	1.0259	1.39367	0.0221902
SERPINF1	1.26169	1.0717	1.48536	0.00524638
MEOX2	1.22855	1.05555	1.4299	0.00785742
EDNRA	1.26146	1.07207	1.4843	0.00513451
CCDC8	1.184	1.01877	1.37602	0.0276337
MXRA8	1.23954	1.04992	1.46341	0.0112427
OMD	1.21937	1.04464	1.42333	0.0119551
GFPT2	1.20314	1.02703	1.40945	0.0220032
PECAM1	1.2104	1.02036	1.43584	0.0284346
PDE7B	1.16815	1.0022	1.36159	0.0468028
DLC1	1.22826	1.04688	1.44107	0.0116703
MYL9	1.17387	1.00899	1.3657	0.0379093
FAM20A	1.18826	1.01543	1.39051	0.0314823
C20orf194	1.18665	1.00998	1.39422	0.0374641
TUBA1A	1.19421	1.02314	1.39388	0.0244522
LRRC32	1.23427	1.04625	1.45608	0.0125558
ANTXR1	1.24549	1.0524	1.474	0.0106422
ADAMTS1	1.24587	1.06256	1.46079	0.00678407
LUM	1.27176	1.07382	1.50619	0.00535227
CFL2	1.1601	1.00422	1.34018	0.0436797
KCNE4	1.22045	1.04159	1.43002	0.0137424
AKAP12	1.23511	1.05391	1.44746	0.00908932
FMO2	1.18167	1.00496	1.38945	0.0433961
PTCH2	1.18861	1.0205	1.38442	0.026367
ANGPTL2	1.18958	1.01218	1.39807	0.0351257
LPAR1	1.18253	1.00459	1.39199	0.0439102
CH25H	1.19202	1.01286	1.40286	0.034533
GPX3	1.33668	1.14391	1.56193	0.000260166
COPZ2	1.23531	1.05201	1.45055	0.00991846
ITGBL1	1.18095	1.00899	1.38222	0.0383202
SGCE	1.28967	1.09904	1.51337	0.00182571
AMOTL1	1.18696	1.01022	1.39462	0.0371935
SSPN	1.23088	1.04869	1.44472	0.011031
GLIPR1	1.19861	1.0258	1.40053	0.0225704
IGFBP7	1.28648	1.08726	1.5222	0.00334069
PDGFRA	1.22319	1.04204	1.43584	0.0137568
APOD	1.33443	1.12741	1.57948	0.000796149
GLIS2	1.21007	1.02119	1.43389	0.0276535
EPB41L3	1.20015	1.01605	1.41762	0.0317686
AEBP1	1.23124	1.03794	1.46054	0.0169733
EHD2	1.19031	1.01199	1.40006	0.0353908
CRYAB	1.18275	1.01274	1.38131	0.0340237
HEYL	1.23012	1.04597	1.44668	0.0123085
CP	1.19087	1.02666	1.38134	0.0210233
SFRP2	1.23693	1.04174	1.46869	0.0152412
TGFB3	1.19541	1.01545	1.40726	0.0320219
SMO	1.17906	1.00325	1.38568	0.045575
ISLR	1.21268	1.02349	1.43684	0.0258667
GEM	1.22587	1.03963	1.44546	0.0154237
DCLK1	1.22406	1.04989	1.42713	0.00983458
FGFR1	1.17625	1.00671	1.37435	0.0409355
FNDC1	1.26027	1.06732	1.48809	0.00636361
VCAN	1.31188	1.10495	1.55756	0.00193844
KLF9	1.2018	1.02441	1.40989	0.0240713
SPOCK1	1.20275	1.02504	1.41127	0.0236265
CNTN1	1.26872	1.09943	1.46407	0.0011251
CDC42EP3	1.16067	1.00318	1.34289	0.0452123
IGFBP6	1.21897	1.03161	1.44035	0.0200455
CPA3	1.20146	1.01721	1.4191	0.0307075
SFRP4	1.19658	1.01281	1.4137	0.0348907
CACNA2D1	1.17408	1.01094	1.36356	0.0355078
CTSK	1.24361	1.05278	1.46902	0.0103132
ASPN	1.24021	1.05319	1.46044	0.00984033
ADAMTS8	1.20993	1.02984	1.42151	0.02047
NRP2	1.18152	1.0067	1.3867	0.0411819
SERPINE2	1.18039	1.00787	1.38245	0.0396715
GFRA1	1.21474	1.04635	1.41022	0.0106155
CAV1	1.21754	1.04963	1.41231	0.0093296
NNMT	1.27687	1.07954	1.51027	0.00432364
KIT	1.19746	1.02224	1.40272	0.0255881
SCUBE2	1.2165	1.04328	1.41847	0.0123964
DACT1	1.18824	1.01062	1.39709	0.0368139
F13A1	1.19804	1.02173	1.40477	0.0261029
PDGFRL	1.31769	1.1309	1.53532	0.000404326
GPNMB	1.2042	1.01581	1.42752	0.0323012
AGTR1	1.15182	1.00014	1.3265	0.049775
PDGFRB	1.22291	1.0334	1.44717	0.0191621
PRRX1	1.20289	1.01661	1.4233	0.0314069
PPP1R14A	1.185	1.0136	1.38537	0.0332146
TUSC3	1.21265	1.0491	1.40171	0.00909587
CLDN11	1.23859	1.06823	1.43613	0.00459435
PLTP	1.26929	1.07513	1.49851	0.00487422
MMP2	1.19503	1.01459	1.40756	0.032893
GAS1	1.20601	1.0297	1.4125	0.0201815
TSC22D3	1.19291	1.01613	1.40043	0.0311205
RGS4	1.27576	1.09643	1.48442	0.00162639
RGS5	1.20399	1.01849	1.42327	0.0296618
COL6A2	1.18546	1.00575	1.39729	0.0425309
FN1	1.21938	1.03103	1.44213	0.0205073
CD36	1.25804	1.0882	1.45438	0.00192055
FABP4	1.20409	1.04564	1.38656	0.00988422
FABP3	1.20523	1.01995	1.42417	0.0283885
CSF1R	1.19335	1.00941	1.41081	0.0384836
FBXO17	1.18198	1.00977	1.38356	0.0374413
FAP	1.2313	1.04277	1.45391	0.0141346
PPP1R1A	1.16359	1.00348	1.34924	0.0448617
CXCR4	1.28253	1.08571	1.51502	0.0034179
FOLR2	1.21248	1.02635	1.43236	0.0234639
BCHE	1.15952	1.02261	1.31476	0.0209613
MS4A4A	1.21339	1.02389	1.43796	0.0255873
RGS2	1.29468	1.10637	1.51505	0.00128004
SLCO2A1	1.29567	1.08843	1.54237	0.00358119
COL3A1	1.2274	1.0401	1.44843	0.0152912
THBS2	1.21938	1.02819	1.44611	0.0226369
OLFML2B	1.26994	1.06915	1.50845	0.00650089
PDK4	1.20983	1.03595	1.41289	0.0161259
MATN3	1.37848	1.17562	1.61635	7.75052e-05
SLC7A2	1.30449	1.12915	1.50706	0.000307212
IFIT1	1.18319	1.00658	1.3908	0.0414042
NPTX1	1.18016	1.02864	1.35399	0.0181394
SNCG	1.31157	1.12365	1.53091	0.000586962
BGN	1.25194	1.05377	1.48738	0.0105974
HTRA3	1.27537	1.07492	1.51321	0.0053019
CARTPT	1.17443	1.02566	1.34477	0.0199844
PENK	1.15125	1.00392	1.3202	0.0438061
COL1A2	1.22405	1.03494	1.4477	0.0182206
CST2	1.25815	1.07263	1.47576	0.00478118
AGT	1.19963	1.01779	1.41396	0.029987
PCDH7	1.21147	1.02648	1.42979	0.0232627
GPC3	1.27719	1.10125	1.48123	0.00121529
VSTM2L	1.21377	1.04742	1.40655	0.00999652
COL10A1	1.23145	1.03804	1.46089	0.0169301
SERPINA5	1.22402	1.05223	1.42384	0.00879655
PEG10	1.20801	1.03555	1.4092	0.0162007
